# Supplementary material for: Interaction of Glia Cells with Glioblastoma and Melanoma Cells under the Influence of Phytocannabinoids
Source: Cells. 2022 Jan 3;11(1):147. doi: 10.3390/cells11010147 (PMC8750637; doi:10.3390/cells11010147)
Supplement: Supplementary file 1 [file cells-11-00147-s001.zip]

Archive with 1 entries (1 files):
- cells-1488917-supplementary.pdf
